# Supplementary material for: English teaching system design based on ID3 algorithm and node optimization
Source: PeerJ Comput Sci. 2023 Sep 7;9:e1486. doi: 10.7717/peerj-cs.1486 (PMC10495945; doi:10.7717/peerj-cs.1486)
Supplement: Supplemental Information 1 [file peerj-cs-09-1486-s001.zip]

Archive with 14 entries (9 files):
- Code/build/
- Code/build/lib/
- Code/build/lib/classic_ID3_decision_tree/
- Code/build/lib/classic_ID3_decision_tree/__init__.py
- Code/classic_ID3_decision_tree/
- Code/classic_ID3_decision_tree/__init__.py
- Code/classic_ID3_decision_tree/__pycache__/
- Code/classic_ID3_decision_tree/__pycache__/__init__.cpython-38.pyc
- Code/DTFinal.py
- Code/Dtree_with_pruning.py
- Code/IG_calculation.py
- Code/optdigits.tes
- Code/optdigits.tra
- Code/setup.py
