# Supplementary material for: English teaching system design based on ID3 algorithm and node optimization
Source: PeerJ Comput Sci. 2023 Sep 7;9:e1486. doi: 10.7717/peerj-cs.1486 (PMC10495945; doi:10.7717/peerj-cs.1486)
Supplement: Supplemental Information 1 [file peerj-cs-09-1486-s001.zip › Code/Dtree_with_pruning.py]

import warnings
import pandas as pd
#import numpy as np
import math
import random
import copy
import sys

warnings.simplefilter("ignore")


if(len(sys.argv) != 5):
    sys.exit("Please give the required amount of arguments - <trainPath> <testPath> <validationPath> <PruneFactor>")
else:
    trainPath = sys.argv[1]
    testPath = sys.argv[2]
    validationPath = sys.argv[3]
    pruneFactor = float(sys.argv[4])

df = pd.read_csv(trainPath)
dtest = pd.read_csv(testPath)
dvalidation = pd.read_csv(validationPath)

# remove empty rows
df = df.dropna()
dtest = dtest.dropna()
dvalidation = dvalidation.dropna()

nodeCount = 0 # for node id

print("Please wait to complete!")

def entropyCalculator(labels):
    total = labels.shape[0]
    ones = labels.sum().sum()
    zeros = total - ones
    if total == ones or total == zeros:
        return 0
    entropy = -(ones/total)*math.log(ones/total, 2) - (zeros/total)*math.log(zeros/total,2)
#     print ( "ones : " + str(ones) + "zeros : " + str(zeros) + "entropy : " + str(entropy))
    return entropy

# print(entropyCalculator(df[['Class']]))

def informationGain(featurelabels):
    total = featurelabels.shape[0]
    ones = featurelabels[featurelabels[featurelabels.columns[0]] == 1].shape[0]
    zeros = featurelabels[featurelabels[featurelabels.columns[0]] == 0].shape[0]
    parentEntropy = entropyCalculator(featurelabels[['Class']])
    entropyChildWithOne = entropyCalculator(featurelabels[featurelabels[featurelabels.columns[0]] == 1][['Class']])
    entropyChildWithZero = entropyCalculator(featurelabels[featurelabels[featurelabels.columns[0]] == 0][['Class']])
#     print ("left entropy : " + str(entropyChildWithZero))
#     print ("right entropy : " + str(entropyChildWithOne))
    infoGain = parentEntropy - (ones/total)*entropyChildWithOne - (zeros/total)*entropyChildWithZero
    return infoGain

# informationGain(df[['XB', 'Class']])

def findBestAttribute(data):
    maxInfoGain = -1.0
    for x in data.columns:
        if x == 'Class':
            continue
        currentInfoGain = informationGain(data[[x, 'Class']])
#         print(str(currentInfoGain) + " " + x)
        if maxInfoGain < currentInfoGain:
            maxInfoGain = currentInfoGain
            bestAttribute = x
    return bestAttribute
# findBestAttribute(df)

class Node():
    def __init__(self):
        self.left = None
        self.right = None
        self.attribute = None
        self.nodeType = None # L/R/I leaf/Root/Intermidiate 
        self.value = None # attributes split's value 0 or 1
        self.positiveCount = None
        self.negativeCount = None
        self.label = None
        self.nodeId = None
    
    def setNodeValue(self, attribute, nodeType, value = None, positiveCount = None, negativeCount = None):
        self.attribute = attribute
        self.nodeType = nodeType
        self.value = value
        self.positiveCount = positiveCount
        self.negativeCount = negativeCount

class Tree():
    def __init__(self):
        self.root = Node()
        self.root.setNodeValue('$@$', 'R')
        
    def createDecisionTree(self, data, tree):
        global nodeCount
        total = data.shape[0]
        ones = data['Class'].sum()
        zeros = total - ones        
        if data.shape[1] == 1 or total == ones or total == zeros:
            tree.nodeType = 'L'
            if zeros >= ones:
                tree.label = 0
            else:
                tree.label = 1
            return        
        else:        
            bestAttribute = findBestAttribute(data)
            tree.left = Node()
            tree.right = Node()
            
            tree.left.nodeId = nodeCount
            nodeCount=nodeCount+1
            tree.right.nodeId = nodeCount
            nodeCount=nodeCount+1
            
            tree.left.setNodeValue(bestAttribute, 'I', 0, data[(data[bestAttribute]==0) & (df['Class']==1) ].shape[0], data[(data[bestAttribute]==0) & (df['Class']==0) ].shape[0])
            tree.right.setNodeValue(bestAttribute, 'I', 1, data[(data[bestAttribute]==1) & (df['Class']==1) ].shape[0], data[(data[bestAttribute]==1) & (df['Class']==0) ].shape[0])
            self.createDecisionTree( data[data[bestAttribute]==0].drop([bestAttribute], axis=1), tree.left)
            self.createDecisionTree( data[data[bestAttribute]==1].drop([bestAttribute], axis=1), tree.right)
            
    def printTreeLevels(self, node,level):
        if(node.left is None and node.right is not None):
            for i in range(0,level):    
                print("| ",end="")
            level = level + 1
            print("{} = {} (ID:{}) : {}".format(node.attribute, node.value,(node.nodeId if node.nodeId is not None else ""),(node.label if node.label is not None else "")))
            self.printTreeLevels(node.right,level)
        elif(node.right is None and node.left is not None):
            for i in range(0,level):    
                print("| ",end="")
            level = level + 1
#            print("{} = {} : {}".format(node.attribute, node.value,(node.label if node.label is not None else "")))
            print("{} = {} (ID:{}) : {}".format(node.attribute, node.value,(node.nodeId if node.nodeId is not None else ""),(node.label if node.label is not None else "")))
            self.printTreeLevels(node.left,level)
        elif(node.right is None and node.left is None):
            for i in range(0,level):    
                print("| ",end="")
            level = level + 1
            print("{} = {} (ID:{}) : {}".format(node.attribute, node.value,(node.nodeId if node.nodeId is not None else ""),(node.label if node.label is not None else "")))
        else:
            for i in range(0,level):    
                print("| ",end="")
            level = level + 1
            print("{} = {} (ID:{}) : {}".format(node.attribute, node.value,(node.nodeId if node.nodeId is not None else ""),(node.label if node.label is not None else "")))
            self.printTreeLevels(node.left,level)
            self.printTreeLevels(node.right,level)
    
    def printTree(self, node):
        self.printTreeLevels(node.left,0)
        self.printTreeLevels(node.right,0)
    
    def predictLabel(self, data, root):
        if root.label is not None:
            return root.label
        elif data[root.left.attribute][data.index.tolist()[0]] == 1:
            return self.predictLabel(data, root.right)
        else:
            return self.predictLabel(data, root.left)

    def countNodes(self,node):
        if(node.left is not None and node.right is not None):
            return 2 + self.countNodes(node.left) + self.countNodes(node.right)
        return 0

    
    def countLeaf(self,node):
        if(node.left is None and node.right is None):
            return 1
        return self.countLeaf(node.left) + self.countLeaf(node.right)

def searchNode(tree, x):
    tmp = None
    res = None
    if(tree.nodeType != "L"):
        if(tree.nodeId == x):
            return tree
        else:
            res = searchNode(tree.left,x)
            if (res is None):
                res = searchNode(tree.right,x)
            return res
    else:
        return tmp

def postPruning(pNum,newTree):
    
    for i in range(pNum):
        x = random.randint(2,pruneTree.countNodes(pruneTree.root)-1)
        tempNode = Node()
        tempNode = searchNode(newTree,x)

        if(tempNode is not None):
            tempNode.left = None
            tempNode.right = None
            tempNode.nodeType = "L"
            if(tempNode.negativeCount >= tempNode.positiveCount):
                tempNode.label = 0
            else:
                tempNode.label = 1

def calculateAccuracy(data, tree):
    correctCount = 0
    for i in data.index:
        val = tree.predictLabel(data.iloc[i:i+1, :].drop(['Class'], axis=1),tree.root)
        if val == data['Class'][i]:
            correctCount = correctCount + 1
    return correctCount/data.shape[0]*100

dtree = Tree()
dtree.createDecisionTree(df, dtree.root)

maxAccuracy = calculateAccuracy(dvalidation, dtree)
bestTree = copy.deepcopy(dtree)
countOfNodes = bestTree.countNodes(bestTree.root)
c = 0

while c < 10:    
    c += 1
    pruneNum = round(countOfNodes*pruneFactor)
#     print(pruneNum)
    pruneTree = Tree()
    pruneTree = copy.deepcopy(bestTree)
    postPruning(pruneNum,pruneTree.root)
    temp = calculateAccuracy(dvalidation, pruneTree)
    if temp > maxAccuracy:
#         print("Accuracy Improved")
        maxAccuracy = temp
        bestTree = copy.deepcopy(pruneTree)
        countOfNodes = bestTree.countNodes(bestTree.root)
        


print("-------------------------------------")
print("Pre-Pruned Tree")
print("-------------------------------------")
dtree.printTree(dtree.root)

print("")
print("-------------------------------------")
print("Pre-Pruned Accuracy")
print("-------------------------------------")
print("Number of training instances = " +str(df.shape[0]))
print("Number of training attributes = " +str(df.shape[1] -1))
print("Total number of nodes in the tree = "+ str(dtree.countNodes(dtree.root)))
print("Number of leaf nodes in the tree = " +str(dtree.countLeaf(dtree.root)))
print("Accuracy of the model on the training dataset = " + str(calculateAccuracy(df,dtree))+"%")
print("")
print("Number of validation instances = " +str(dvalidation.shape[0]))
print("Number of validation attributes = " +str(dvalidation.shape[1]-1))
print("Accuracy of the model on the validation dataset before pruning = "+ str(calculateAccuracy(dvalidation,dtree))+"%")
print("")
print("Number of testing instances = "+str(dtest.shape[0]))
print("Number of testing attributes = "+str(dtest.shape[1]-1))
print("Accuracy of the model on the testing dataset = "+ str(calculateAccuracy(dtest,dtree))+"%")

print("")
print("-------------------------------------")
print("Post-Pruned Tree")
print("-------------------------------------")
bestTree.printTree(bestTree.root)

print("")
print("-------------------------------------")
print("Post-Pruned Accuracy")
print("-------------------------------------")
print("Number of training instances = " + str(df.shape[0]))
print("Number of training attributes = " + str(df.shape[1] - 1))
print("Total number of nodes in the tree = " + str(bestTree.countNodes(bestTree.root)))
print("Number of leaf nodes in the tree = " + str(bestTree.countLeaf(bestTree.root)))
print("Accuracy of the model on the training dataset = " + str(calculateAccuracy(df, bestTree)) + "%")
print("")
print("Number of validation instances = " + str(dvalidation.shape[0]))
print("Number of validation attributes = " + str(dvalidation.shape[1] - 1))
print("Accuracy of the model on the validation dataset after pruning = " + str(calculateAccuracy(dvalidation, bestTree)) + "%")
print("")
print("Number of testing instances = " + str(dtest.shape[0]))
print("Number of testing attributes = " + str(dtest.shape[1] - 1))
print("Accuracy of the model on the testing dataset = " + str(calculateAccuracy(dtest, bestTree)) + "%")
print("")
if(maxAccuracy > calculateAccuracy(dvalidation, dtree)):
    print("Successfully Pruned with improvement in Accuracy on validation data set.")
else:
    print("Pruned but Accuracy didn't improved after 10 attempts so returning same tree.")
